# Supplementary material for: miR-16-5p Promotes Erythroid Maturation of Erythroleukemia Cells by Regulating Ribosome Biogenesis
Source: Pharmaceuticals (Basel). 2021 Feb 9;14(2):137. doi: 10.3390/ph14020137 (PMC7915806; doi:10.3390/ph14020137)
Supplement: Supplementary file 1 [file pharmaceuticals-14-00137-s001.zip]

Archive with 2 entries (2 files):
- Analysis of miR-16-5p target genes.xlsx
- Supplementary material_Final.pdf
