# Supplementary material for: miR-16-5p Promotes Erythroid Maturation of Erythroleukemia Cells by Regulating Ribosome Biogenesis
Source: Pharmaceuticals (Basel). 2021 Feb 9;14(2):137. doi: 10.3390/ph14020137 (PMC7915806; doi:10.3390/ph14020137)
Supplement: Supplementary file 1 [file pharmaceuticals-14-00137-s001.zip › Analysis of miR-16-5p target genes.xlsx]

## Sheet: Enriched Pathways miRNET
Pathway	Total	Expected	Hits	Pval
Ribosome biogenesis in eukaryotes	55	5.19	19	2.59e-07
RNA transport	126	11.9	30	1.15e-06
Prostate cancer	87	8.22	22	1.14e-05
Pathways in cancer	310	29.3	52	1.83e-05
Cell cycle	124	11.7	26	6.58e-05
Small cell lung cancer	80	7.56	19	0.000114
p53 signaling pathway	68	6.42	17	0.000132
Chronic myeloid leukemia	73	6.89	17	0.000333
Insulin signaling pathway	137	12.9	26	0.000363
Neurotrophin signaling pathway	123	11.6	24	0.000397
Focal adhesion	200	18.9	34	0.000427
Acute myeloid leukemia	57	5.38	14	0.000625
Glioma	65	6.14	15	0.00082
Melanoma	68	6.42	15	0.00135
HTLV-I infection	199	18.8	32	0.00166
Oocyte meiosis	108	10.2	20	0.00232
mTOR signaling pathway	45	4.25	11	0.00246
Non-small cell lung cancer	52	4.91	12	0.00268
ErbB signaling pathway	87	8.22	17	0.00269
Wnt signaling pathway	144	13.6	24	0.00385
Pathogenic Escherichia coli infection	35	3.31	9	0.00417
Bladder cancer	29	2.74	8	0.00428
Influenza A	107	10.1	19	0.0048
Colorectal cancer	49	4.63	11	0.005
Endometrial cancer	44	4.16	10	0.00668
Pancreatic cancer	69	6.52	13	0.0112
Toxoplasmosis	93	8.78	16	0.0125
Huntington's disease	28	2.64	7	0.0131
Progesterone-mediated oocyte maturation	80	7.56	14	0.0164
Protein processing in endoplasmic reticulum	129	12.2	20	0.0173
Renal cell carcinoma	60	5.67	11	0.0229
Hypertrophic cardiomyopathy (HCM)	25	2.36	6	0.0257
Measles	102	9.63	16	0.0284
Adherens junction	70	6.61	12	0.0292
Viral myocarditis	26	2.46	6	0.0308
Adipocytokine signaling pathway	63	5.95	11	0.0319
MAPK signaling pathway	265	25	34	0.0375
Epstein-Barr virus infection	91	8.59	14	0.0447
Hepatitis C	100	9.44	15	0.0468
TGF-beta signaling pathway	84	7.93	13	0.0498
Regulation of actin cytoskeleton	182	17.2	24	0.0562
Shigellosis	47	4.44	8	0.0705
Vitamin B6 metabolism	5	0.472	2	0.0734
T cell receptor signaling pathway	98	9.26	14	0.0749
Legionellosis	40	3.78	7	0.0777
Synaptic vesicle cycle	18	1.7	4	0.0829
Apoptosis	83	7.84	12	0.0881
B cell receptor signaling pathway	75	7.08	11	0.0921
Dorso-ventral axis formation	12	1.13	3	0.0968
Herpes simplex infection	103	9.73	14	0.103
RNA degradation	60	5.67	9	0.108
Prion diseases	21	1.98	4	0.13
Gap junction	89	8.41	12	0.13
Aminoacyl-tRNA biosynthesis	7	0.661	2	0.136
Proximal tubule bicarbonate reclamation	7	0.661	2	0.136
Jak-STAT signaling pathway	99	9.35	13	0.138
Citrate cycle (TCA cycle)	30	2.83	5	0.147
Circadian rhythm - mammal	22	2.08	4	0.148
Lysine degradation	47	4.44	7	0.15
Hedgehog signaling pathway	56	5.29	8	0.154
Regulation of autophagy	8	0.756	2	0.17
Alanine, aspartate and glutamate metabolism	32	3.02	5	0.179
Lysine biosynthesis	2	0.189	1	0.18
Chagas disease (American trypanosomiasis)	89	8.41	11	0.216
N-Glycan biosynthesis	43	4.06	6	0.216
Nicotinate and nicotinamide metabolism	26	2.46	4	0.227
Ether lipid metabolism	35	3.31	5	0.231
Salmonella infection	72	6.8	9	0.236
Parkinson's disease	18	1.7	3	0.238
One carbon pool by folate	19	1.79	3	0.265
Vibrio cholerae infection	19	1.79	3	0.265
Transcriptional misregulation in cancer	19	1.79	3	0.265
Thyroid cancer	28	2.64	4	0.269
Phosphatidylinositol signaling system	75	7.08	9	0.274
Bacterial invasion of epithelial cells	56	5.29	7	0.275
Riboflavin metabolism	11	1.04	2	0.279
Dopaminergic synapse	124	11.7	14	0.28
Basal cell carcinoma	47	4.44	6	0.281
Cholinergic synapse	95	8.97	11	0.283
VEGF signaling pathway	76	7.18	9	0.288
Type II diabetes mellitus	48	4.53	6	0.298
Inositol phosphate metabolism	58	5.48	7	0.306
Fc gamma R-mediated phagocytosis	97	9.16	11	0.307
Pentose and glucuronate interconversions	30	2.83	4	0.313
Dilated cardiomyopathy	78	7.37	9	0.314
NOD-like receptor signaling pathway	49	4.63	6	0.315
RIG-I-like receptor signaling pathway	49	4.63	6	0.315
Cardiac muscle contraction	12	1.13	2	0.315
Vasopressin-regulated water reabsorption	22	2.08	3	0.345
Leishmaniasis	51	4.82	6	0.35
Glycosaminoglycan biosynthesis - chondroitin sulfate	13	1.23	2	0.351
Pyrimidine metabolism	101	9.54	11	0.356
Endocytosis	101	9.54	11	0.356
Glycerophospholipid metabolism	82	7.74	9	0.369
mRNA surveillance pathway	82	7.74	9	0.369
Purine metabolism	163	15.4	17	0.37
Fatty acid elongation	23	2.17	3	0.372
Phagosome	53	5.01	6	0.385
Phenylalanine, tyrosine and tryptophan biosynthesis	5	0.472	1	0.391
ECM-receptor interaction	84	7.93	9	0.397

## Sheet: Enriched Pathways miRtargetlink
Term	Count	%	P-Value	Benjamini
Ribosome	37	2.4	6.2e-08	1.7e-05
RNA transport	37	2.4	2.4e-05	0.0025
PI3K-Akt signaling pathway	61	3.9	2.8e-05	0.0025
Ribosome biogenesis in eukaryotes	23	1.5	5e-05	0.0033
Prostate cancer	23	1.5	6.1e-05	0.0033
Small cell lung cancer	22	1.4	0.00011	0.0049
Proteoglycans in cancer	39	2.5	0.00013	0.0052
Protein export	10	0.6	0.00027	0.0094
p53 signaling pathway	18	1.1	0.00034	0.01
Cell cycle	26	1.7	0.00075	0.021
Viral carcinogenesis	37	2.4	0.00094	0.022
Signaling pathways regulating pluripotency of stem cells	28	1.8	0.00096	0.022
Non-small cell lung cancer	15	1	0.0013	0.027
Insulin signaling pathway	27	1.7	0.0017	0.033
Spliceosome	26	1.7	0.0021	0.039
Colorectal cancer	15	1	0.0036	0.062
Acute myeloid leukemia	14	0.9	0.0039	0.062
Protein processing in endoplasmic reticulum	30	1.9	0.0041	0.062
Pathways in cancer	58	3.7	0.0046	0.067
Neurotrophin signaling pathway	23	1.5	0.0052	0.072
Glioma	15	1	0.0057	0.072
Chronic myeloid leukemia	16	1	0.006	0.072
Hippo signaling pathway	27	1.7	0.006	0.072
Ubiquitin mediated proteolysis	25	1.6	0.0065	0.074
Focal adhesion	34	2.2	0.0068	0.074
HIF-1 signaling pathway	19	1.2	0.0087	0.091
Oocyte meiosis	21	1.3	0.0091	0.093
AMPK signaling pathway	22	1.4	0.014	0.13
Pancreatic cancer	14	0.9	0.014	0.13
ErbB signaling pathway	17	1.1	0.015	0.14
Endometrial cancer	12	0.8	0.015	0.14
FoxO signaling pathway	23	1.5	0.019	0.16
HTLV-I infection	38	2.4	0.019	0.16
Bladder cancer	10	0.6	0.022	0.17
Insulin resistance	19	1.2	0.027	0.21
MicroRNAs in cancer	41	2.6	0.028	0.21
Melanoma	14	0.9	0.028	0.21
Measles	22	1.4	0.031	0.22
Progesterone-mediated oocyte maturation	16	1	0.032	0.22
mTOR signaling pathway	12	0.8	0.033	0.23
Renal cell carcinoma	13	0.8	0.036	0.23
Aminoacyl-tRNA biosynthesis	13	0.8	0.036	0.23
Hepatitis B	23	1.5	0.042	0.26
Epstein-Barr virus infection	20	1.3	0.044	0.27
Wnt signaling pathway	22	1.4	0.045	0.27
Transcriptional misregulation in cancer	25	1.6	0.059	0.35
Central carbon metabolism in cancer	12	0.8	0.062	0.36
Phosphatidylinositol signaling system	16	1	0.077	0.44
Thyroid hormone signaling pathway	18	1.1	0.082	0.45
Estrogen signaling pathway	16	1	0.083	0.45
TGF-beta signaling pathway	14	0.9	0.089	0.48
MAPK signaling pathway	34	2.2	0.094	0.49

## Sheet: Genes related to ribosome
Genes Related to Ribosome biogenesis and function
		Exists in
mirnaid	Gene Symbol	miRNET	Mirtargetlink	mIRwalk
miR-16-5p	EIF4E	TRUE	TRUE	TRUE
miR-16-5p	EIF3A	TRUE	TRUE	TRUE
miR-16-5p	EIF4B	TRUE	TRUE	TRUE
miR-16-5p	RPS24	TRUE	TRUE	TRUE
miR-16-5p	TRAM1	TRUE	TRUE	TRUE
miR-16-5p	SRPRB	TRUE	TRUE	FALSE
miR-16-5p	RPS6	TRUE	TRUE	FALSE
miR-16-5p	SRP68	TRUE	TRUE	FALSE
miR-16-5p	RPL10	TRUE	TRUE	FALSE
miR-16-5p	SEC11A	TRUE	TRUE	FALSE
miR-16-5p	RPS27	TRUE	TRUE	FALSE
miR-16-5p	RPL4	TRUE	TRUE	FALSE
miR-16-5p	EEF1G	TRUE	TRUE	FALSE
miR-16-5p	RPL12	TRUE	TRUE	FALSE
miR-16-5p	RPL27A	TRUE	TRUE	FALSE
miR-16-5p	EIF3C	TRUE	TRUE	FALSE
miR-16-5p	EIF2B2	TRUE	TRUE	FALSE
miR-16-5p	RPL9	TRUE	TRUE	FALSE
miR-16-5p	EIF2B5	TRUE	TRUE	FALSE
miR-16-5p	EIF3E	TRUE	TRUE	FALSE
miR-16-5p	SRP72	TRUE	TRUE	FALSE
miR-16-5p	EEF1A1	TRUE	TRUE	FALSE
miR-16-5p	RPL5	TRUE	TRUE	FALSE
miR-16-5p	EIF5B	TRUE	TRUE	FALSE
miR-16-5p	EIF4G1	TRUE	TRUE	FALSE
miR-16-5p	RPS2	TRUE	TRUE	FALSE
miR-16-5p	RPLP0	TRUE	TRUE	FALSE
miR-16-5p	EIF5	TRUE	TRUE	FALSE
miR-16-5p	EEF2	TRUE	TRUE	FALSE
miR-16-5p	RPS12	TRUE	TRUE	FALSE
miR-16-5p	EIF3K	TRUE	TRUE	FALSE
miR-16-5p	RPLP1	TRUE	TRUE	FALSE
miR-16-5p	RPL13	TRUE	TRUE	FALSE
miR-16-5p	SPCS3	TRUE	TRUE	FALSE
miR-16-5p	RPL30	TRUE	TRUE	FALSE
miR-16-5p	RPS25	TRUE	TRUE	FALSE
miR-16-5p	RPL3	TRUE	TRUE	FALSE
miR-16-5p	EIF3H	TRUE	TRUE	FALSE
miR-16-5p	RPL21	TRUE	TRUE	FALSE
miR-16-5p	SRP19	TRUE	TRUE	FALSE
miR-16-5p	RPSA	TRUE	TRUE	FALSE
miR-16-5p	RPL14	TRUE	TRUE	FALSE
miR-16-5p	RPL31	TRUE	TRUE	FALSE
miR-16-5p	EIF3F	TRUE	TRUE	FALSE
miR-16-5p	RPS3A	TRUE	TRUE	FALSE
miR-16-5p	RPL6	TRUE	TRUE	FALSE
miR-16-5p	RPS3	TRUE	TRUE	FALSE
miR-16-5p	RPS17	TRUE	TRUE	FALSE
miR-16-5p	EIF1AX	TRUE	TRUE	FALSE
miR-16-5p	RPS5	TRUE	TRUE	FALSE
miR-16-5p	RPL36	TRUE	TRUE	FALSE
miR-16-5p	SRPRA	FALSE	FALSE	FALSE
